# Supplementary material for: Endogenous retroviral elements LTR8B and MER65 rewire PSG9 regulation to control trophoblast syncytialization and pre-eclampsia risk
Source: Genome Biol. 2026 Mar 9;27:73. doi: 10.1186/s13059-026-03944-z (PMC12969887; doi:10.1186/s13059-026-03944-z)
Supplement: Supplementary file 1 — Additional file 1. List of materials used in this study. [file 13059_2026_3944_MOESM1_ESM.xlsx]

## Sheet: qRT-PCR
	Forward: CACCAACTGGGACGACAT
β-ACTIN
	Reverse: ACAGCCTGGATAGCAACG
	Forward: ACATCCAAGGAAGGCAGCAG
18rRNA
	Reverse: TTTTCGTCACTACCTCCCCG
	Forward: AGTCTGTCTATTGCCTGCCG
GATA2
	Reverse: CGCGGGTTCCATGTAGTTGT
	Forward: GAAGGCAGGGAGTGTGTGAA
GATA3
	Reverse: GTCTGACAGTTCGCACAGGA
	Forward: GAGAACAGAACAGGCCGTGA
TFAP2A
	Reverse: TGACTCAGTCCCATGAAGCG
	Forward: AGAGCCTTCACTGGTTCTGC
TFAP2C
	Reverse: GCGGACACAAAAACCAACCA
	Forward: TACTGCCCCACCATGACC
CGB
	Reverse: CACGGCGTAGGAGACCAC
	Forward: CCCCATCGTATAGGAGTCTT
HERVW-1
	Reverse: CCCCATCAGACATACCAGTT
	Forward: CCACAACCAATTCCGCCATC
HERVFRD-1
	Reverse: ATAATCAGCAGGCCGGAACC
	Forward: TCTGGATCCCAGGCTCATCT
PSG9_all transcripts
	Reverse: GGGCGGGTTCCAGAAGTTTA
	Forward: TCTCAGTCATGACTGCAACAAC
PSG9_subgroup B transcripts
	Reverse: GGGCATTCAGATAGACAGCAA
	Forward: AAGCTCACACTTTTCCCCCA
PSG9_subgroup C transcripts
	Reverse: GCCCTTTCTACACACACGCT
	Forward: TGAGAATTGCTCCTGCCCTG
PSG1
	Reverse: CGGAAACTTTGGTTGGCTCG
	Forward: AAGCATAGAGGGCTCTATAC
PSG5
	Reverse: AGGAGAGGAAGACGTCCTAT
	Forward: EcoR V - acgtcccagactacgctgatatcATGGAGGTGGCGCCCGAG
GATA2
(CCDS 3049.1)	Reverse: aataaacaagttaacaacgcggccgcCTAGCCCATGGCGGTCACC
	- Not I
	Forward: EcoR V - acgtcccagactacgctgatatcATGGAGGTGACGGCGGAC
GATA3
(CCDS 31143.1)	Reverse: aataaacaagttaacaacgcggccgcCTAACCCATGGCGGTGAC - Not I
TFAP2A	Forward: EcoR V - acgtcccagactacgctgatatcATGCTTTGGAAATTGACG
(CCDS 4510.1)	Reverse: aataaacaagttaacaacgcggccgcTCACTTTCTGTGCTTCTC - Not I
TFAP2C	Forward: EcoR V -
(CCDS 13454.1)	acgtcccagactacgctgatatcATGTTGTGGAAAATAACCG
	Reverse: aataaacaagttaacaacgcggccgcTTATTTCCTGTGTTTCTCC - Not I
	Forward: EcoR V - acgtcccagactacgctgatatcATGGGGCCCCTCCCAGCC
PSG9 isoform -1
(UniProt
Q00887-1)	Reverse: aataaacaagttaacaacgcggccgcTCATGACTGAGACTCTGTCAGGTCTCC - Not I
	Forward: EcoR V - acgtcccagactacgctgatatcATGGGGCCCCTCCCAGCC
PSG9 isoform -2
(UniProt
Q00887-2)	Reverse: aataaacaagttaacaacgcggccgcTCAGGGCTGATAAAGCCCCCTC - Not I
	Forward: Xho I - cagtaattctaggcgatcgctcgagCTGCAACAACTGAGACACTG
full-length (3’UTR + MER65-int)
(NM_002784.5)	Reverse: ttaggggggggggagggagaggggcgaattcCTGTTAACTTACTCTCAGAGGC - EcoR I
	Forward: Xho I - cagtaattctaggcgatcgctcgagCTGCAACAACTGAGACACTG
3’ UTR
	Reverse: ttaggggggggggagggagaggggcgaattcTTACGGAACATGTGCAAATAAC - EcoR I
	Forward: Xho I - cagtaattctaggcgatcgctcgagACAAAGAAGAAAAAAACTCAATG
MER65-int
	Reverse: ttaggggggggggagggagaggggcgaattcCTGTTAACTTACTCTCAGAGGC - EcoR I
	sgRNA1_forward:
	CACCGCTCTAACTAGGCTGGCTGTT
	sgRNA1_reverse:
	AAACAACAGCCAGCCTAGTTAGAGC
	sgRNA2_forward:
the LTR8 element at PSG9 locus	CACCGTTGAAATGGTGGTCTGTAGT
	sgRNA2_reverse:
	AAACACTACAGACCACCATTTCAAC
	sgRNA3_forward:
	CACCGCTCTGACACCCTGGTTAGTC
	sgRNA3_reverse:
	AAACGACTAACCAGGGTGTCAGAGC
	Forward: GGCATCCAAACCTCAGAGGAG
the LTR8 element at PSG9 locus
	Reverse: TTAGGAAAAATGGGGAGGACTGCAA

## Sheet: Cell lines 
Cell line	Description	Derived	Feature	Model	Mycoplama test	Reference
BeWo	human placental choriocarcinoma cell line	gestational choriocarcinoma	immortal	Exhibit many properties of but can be induced to fuse into syncytiotrophoblast-like cells	negaive	ATCC® CCL-98™
SGHPL-4	human extravillous trophoblast (EVT)–like cell line, derived from first-trimester human placenta		immortalized using SV40 large T antigene	EVT	negative	Guy Whitley and Judith Cartwright, St George’s, University of London
hTSC	human trophoblast stem cells		proliferative stem cell	tophoblast stem cell	negative	[70]

## Sheet: Overexpression studies
	Forward: EcoR V - acgtcccagactacgctgatatcATGGAGGTGACGGCGGAC
GATA3
(CCDS 31143.1)	Reverse: aataaacaagttaacaacgcggccgcCTAACCCATGGCGGTGAC - Not I
TFAP2A	Forward: EcoR V - acgtcccagactacgctgatatcATGCTTTGGAAATTGACG
(CCDS 4510.1)	Reverse: aataaacaagttaacaacgcggccgcTCACTTTCTGTGCTTCTC - Not I
TFAP2C	Forward: EcoR V -
(CCDS 13454.1)	acgtcccagactacgctgatatcATGTTGTGGAAAATAACCG
	Reverse: aataaacaagttaacaacgcggccgcTTATTTCCTGTGTTTCTCC - Not I
	Forward: EcoR V - acgtcccagactacgctgatatcATGGGGCCCCTCCCAGCC
PSG9 isoform -1
(UniProt
Q00887-1)	Reverse: aataaacaagttaacaacgcggccgcTCATGACTGAGACTCTGTCAGGTCTCC - Not I
	Forward: EcoR V - acgtcccagactacgctgatatcATGGGGCCCCTCCCAGCC
PSG9 isoform -2
(UniProt
Q00887-2)	Reverse: aataaacaagttaacaacgcggccgcTCAGGGCTGATAAAGCCCCCTC - Not I

## Sheet: Polyadenylation reporter assay 
	Forward: Xho I - cagtaattctaggcgatcgctcgagCTGCAACAACTGAGACACTG
full-length (3’UTR + MER65-int)
(NM_002784.5)	Reverse: ttaggggggggggagggagaggggcgaattcCTGTTAACTTACTCTCAGAGGC - EcoR I
	Forward: Xho I - cagtaattctaggcgatcgctcgagCTGCAACAACTGAGACACTG
3’ UTR
	Reverse: ttaggggggggggagggagaggggcgaattcTTACGGAACATGTGCAAATAAC - EcoR I
	Forward: Xho I - cagtaattctaggcgatcgctcgagACAAAGAAGAAAAAAACTCAATG
MER65-int
	Reverse: ttaggggggggggagggagaggggcgaattcCTGTTAACTTACTCTCAGAGGC - EcoR I

## Sheet: sgRNA for LTR8B KO
	sgRNA1_forward:
	CACCGCTCTAACTAGGCTGGCTGTT
	sgRNA1_reverse:
	AAACAACAGCCAGCCTAGTTAGAGC
	sgRNA2_forward:
the LTR8 element at PSG9 locus	CACCGTTGAAATGGTGGTCTGTAGT
	sgRNA2_reverse:
	AAACACTACAGACCACCATTTCAAC
	sgRNA3_forward:
	CACCGCTCTGACACCCTGGTTAGTC
	sgRNA3_reverse:
	AAACGACTAACCAGGGTGTCAGAGC
	Forward: GGCATCCAAACCTCAGAGGAG
Genotyping the LTR8 element at PSG9 locus
	Reverse: TTAGGAAAAATGGGGAGGACTGCAA

## Sheet: Antibodies
Usage	1st antibody	2nd antibody
	anti-HA, 50 ng/mL,	Goat anti-Rat IgG (H+L) HRP, 1:5,000
	#11867423001 Roche	#31470, Thermo Fisher Scientific
Western blot
	anti-FLAG, 2 μg/mL,	Goat anti-Mouse IgG (H+L) HRP, 1:5,000
	#F3165 Sigma-Aldrich	#31432, Thermo Fisher Scientific
	anti-HA, 5 μg/mL,	Donkey anti-Rabbit IgG (H+L) 488, 2 μg/mL
Membrane staining	#11867423001 Roche	# A-21206 Thermo Fisher Scientific
	anti-E‑Cadherin, 10 μg/mL,	Donkey anti-Goat IgG (H+L) 647, 2 μg/mL
	#AF748 R&D System	# A-21206 Thermo Fisher Scientific
	anti-HA, 5 μg/mL,	Goat anti-Rat IgG (H+L) 488, 2 μg/mL
	#11867423001 Roche	# A-11006 Thermo Fisher Scientific
Intracellular staining
	anti-Calnexin, 1:100,	Goat anti-Rabbit IgG (H+L) 647, 2 μg/mL
	#2679 Cell Signaling Technology	# A-21244 Thermo Fisher Scientific
ELISA	Anti-PSG9 (specific)
	NBP1-57656, Bio-Techne, Germany

## Sheet: Datasets used in the study
Tissue/Celltype	Genomewide Assay	Bait	Reference	Accession number
hTSC	ChIP-seq	H3K4Me3, H3K4Me1, H3K27Ac	PMID: 37012406	GSE200759
hTSC	Cut & Run	TEAD4, GATA3, TFAP2C	PMID: 37012406	GSE200760
hTSC, and EVTB	Cut & Tag	H3K4Me3, H3K4Me1, H3K27Ac	PMID: 37012406	GSE200761
TB differentiated from H9ESC	ChIP-seq	GATA2/3, TFAP2A/C	PMID: 29078328	GSE105081
Placenta	RNA-seq	PolyA	PMID: 30642670	GSE124282
TSC, EVTB,D3,D5, and D8	ChIP-seq	MED1, P300, DLX5, DLX6, TFAP2A/C., ASCL2, ATAC-seq, H3K4Me1	PMID: 38346993	GSE212265
H1ESC differentiated Trophoblast	Hi-C	3D Genome	PMID: 25693564	GSE52457
TSC, EVTB,D3,D5,and D8	RNA-seq	PolyA	PMID: 38346993	GSE212266
Cytotrophoblast and Syncytiotrophoblast	ChIP-seq	H3K4Me3, H3K9Ac, and H3K27Ac	PMID: 31294776	GSE127288
Patient derived trophoblast	RNA-seq	Total RNA	PMID: 41188995	GSE263305
KO-LTR8B BeWO	RNA-seq	PolyA	current study	GSE314215
